# Supplementary material for: Transforming Breast Imaging: A Narrative Review of Systematic Evidence on Artificial Intelligence in Mammographic Practice
Source: Diagnostics (Basel). 2025 Aug 29;15(17):2197. doi: 10.3390/diagnostics15172197 (PMC12427953; doi:10.3390/diagnostics15172197)
Supplement: Supplementary file 1 [file diagnostics-15-02197-s001.zip]

Archive with 1 entries (1 files):
- diagnostics-3785212-supplementary.pdf
